# Supplementary material for: Transcriptional responses of Leishmania (Leishmania) amazonensis in the presence of trivalent sodium stibogluconate
Source: Parasit Vectors. 2019 Jul 12;12:348. doi: 10.1186/s13071-019-3603-8 (PMC6626383; doi:10.1186/s13071-019-3603-8)
Supplement: Supplementary file 2 — Additional file 2: Table S1. List of differentially expressed genes between La-SbIII-S and La-SbIII-R lines with a fold-change ≥ 2. [file 13071_2019_3603_MOESM2_ESM.xlsx]

## Sheet: Table S1
Additional file 2: Table S1. List of differentially expressed genes between La-SbIII-S and La-SbIII-R lines with a fold-change ≥ 2
Gene ID	Product description	log2FoldChange (R/S)	pvalue
LmxM.04.0310	beta-fructofuranosidase, putative	2.86561	2.55953e-256
LmxM.24.1720	cell division cycle protein 20, putative	2.74424	0
LmxM.26.1340	DNA ligase k alpha, putative	2.72273	0
LmxM.13.0290	hypothetical protein	2.66215	0.00260132
LmxM.28.2780	heat-shock protein hsp70, putative	2.60658	0.00372445
LmxM.27.1080	hypothetical protein, conserved	2.59747	0
LmxM.20.0030	Histone-lysine N-methyltransferase, H3 lysine-76 specific	2.49464	0
LmxM.07.0025	histone-lysine N-methyltransferase, putative	2.47884	2.51994e-236
LmxM.05.1110	hypothetical protein, conserved	2.37357	0
LmxM.25.1470	cyclin	2.36425	3.90852e-85
LmxM.32.0312	heat shock protein 83-1	2.31092	0.00377722
LmxM.04.0320	hypothetical protein	2.28623	5.32567e-126
LmxM.34.1100	hypothetical protein, conserved	2.25581	5.0353e-170
LmxM.30.2060	CRAL/TRIO domain containing protein, putative	2.24521	4.49393e-266
LmxM.34.4760	hypothetical protein, conserved	2.16116	2.24585e-85
LmxM.34.0230	hypothetical protein, conserved	2.12465	1.32249e-146
LmxM.27.1380	hypothetical protein	2.11153	0.00863427
LmxM.17.0430	hypothetical protein, conserved	2.10946	0
LmxM.34.4125	hypothetical protein, conserved	2.1015	1.75957e-194
LmxM.32.0316	heat shock protein 83-1	2.10077	0.00057049
LmxM.36.5820	mkiaa0324 protein-like protein	2.10008	8.34701e-239
LmxM.30.0450	hypothetical protein	2.09025	0.0135956
LmxM.13.0690	PSP1 C-terminal conserved region, putative	2.07758	2.66005e-122
LmxM.18.1580	nonspecific nucleoside hydrolase	2.07133	6.08798e-270
LmxM.10.0990	histone H3	2.04573	6.29922e-88
LmxM.32.0314	heat shock protein 83-1	2.0412	0.000481177
LmxM.21.1480	hypothetical protein, conserved	2.00541	0
LmxM.26.0010	hypothetical protein	1.92988	0.0234881
LmxM.23.1130	hypothetical protein, conserved	1.91281	1.56757e-211
LmxM.23.0200	endoribonuclease L-PSP (pb5), putative	1.87612	2.44258e-264
LmxM.28.0890	ribonucleoside-diphosphate reductase large chain, putative	1.86521	0
LmxM.22.0170	hypothetical protein, conserved	1.85183	1.0004e-235
LmxM.30.0800	hypothetical protein, conserved	1.84569	8.35417e-228
LmxM.10.0870	histone H3	1.8415	8.76845e-108
LmxM.34.0380	thioredoxin, putative	1.83229	1.30566e-192
LmxM.23.0760	mitochondrial RNA binding protein, putative	1.82994	8.59076e-193
LmxM.29.3330	hypothetical protein, conserved	1.82238	5.01404e-202
LmxM.25.1010	2OG-Fe(II) oxygenase superfamily, putative	1.81104	7.96099e-112
LmxM.31.2930	tubulin-tyrosine ligase-like protein	1.78489	9.93629e-122
LmxM.27.0350	RNA recognition motif (a.k.a. RRM, RBD, or RNP domain), putative	1.78386	5.23227e-153
LmxM.30.1450	hypothetical protein	1.77361	1.29461e-61
LmxM.33.1920	amastin-like surface protein, putative	1.75942	0.00249609
LmxM.34.1240	hypothetical protein, conserved	1.75866	9.93062e-144
LmxM.17.0500	hypothetical protein	1.75457	1.81839e-267
LmxM.36.2220	hypothetical protein, conserved	1.74884	3.56866e-57
LmxM.30.0080	hypothetical protein, conserved	1.72867	8.28192e-172
LmxM.23.0950	metallo-peptidase, Clan MF, Family M17	1.72095	9.34501e-197
LmxM.17.0290	Zinc finger, C3HC4 type (RING finger), putative	1.72063	2.26937e-106
LmxM.33.0010	short chain dehydrogenase, putative	1.71368	5.66809e-196
LmxM.34.0180	hypothetical protein, conserved	1.70902	7.65935e-125
LmxM.17.0790	protein kinase, putative	1.69791	1.8613e-64
LmxM.31.2940	hypothetical protein, conserved	1.67832	5.96115e-85
LmxM.27.2270	hypothetical protein, conserved	1.66988	1.62672e-160
LmxM.27.0670	amino acid permease, putative	1.66527	2.07697e-136
LmxM.23.0680	mitochondrial DNA primase, putative	1.66452	2.28986e-142
LmxM.34.1945	hypothetical protein, conserved	1.66206	3.29002e-100
LmxM.08_29.0860	hypothetical protein, unknown function	1.65987	2.19031e-89
LmxM.23.0960	hypothetical protein, conserved	1.65712	4.98478e-216
LmxM.33.2970	hypothetical protein, conserved	1.6562	7.08745e-42
LmxM.30.0450	hypothetical protein	1.65613	1.39091e-68
LmxM.27.0430	hypothetical protein, conserved	1.64954	1.73329e-112
LmxM.29.2130	protein kinase, putative	1.64831	8.7657e-201
LmxM.13.1690	Protein Associated with Differentiation, putative	1.62193	4.30224e-100
LmxM.28.0590	hypothetical protein, unknown function	1.62077	1.73777e-83
LmxM.05.0050	hypothetical protein, conserved	1.61959	1.86293e-136
LmxM.29.0790	hypothetical protein, conserved	1.61493	7.82724e-89
LmxM.34.3580	hypothetical protein, conserved	1.60784	1.57459e-144
LmxM.23.0580	hypothetical protein, conserved	1.60099	5.7516e-164
LmxM.34.3330	mitochondrial carrier protein, putative	1.59064	2.96109e-33
LmxM.30.0450	hypothetical protein	1.5831	1.33703e-106
LmxM.36.4350	hypothetical protein, conserved	1.57744	3.5357e-92
LmxM.36.7000	PSP1 C-terminal conserved region, putative	1.57193	2.58933e-91
LmxM.25.0920	Histone RNA hairpin-binding protein RNA-binding domain containing protein, putative	1.57149	1.39943e-79
LmxM.23.1170	membrane-bound acid phosphatase 2	1.55336	1.97929e-92
LmxM.22.0120	hypothetical protein, conserved	1.54396	2.53324e-59
LmxM.36.5845	kinetoplast-associated protein, putative	1.54344	1.33318e-77
LmxM.14.0120	hypothetical protein, conserved	1.53872	5.70103e-40
LmxM.11.0720	PUF nine target 1	1.53495	4.78165e-139
LmxM.11.0480	mRNA cap guanine-N7 methyltransferase, putative	1.53413	1.14812e-133
LmxM.18.1410	hypothetical protein, conserved	1.5333	1.26926e-144
LmxM.28.1930	Zinc transporter 3, putative	1.52203	3.81558e-110
LmxM.23.0620	WD domain, G-beta repeat/BING4CT (NUC141) domain containing protein, putative	1.51643	0
LmxM.16.0500	hypothetical protein, unknown function	1.50628	5.10823e-256
LmxM.31.3070	MIZ/SP-RING zinc finger, putative	1.49614	1.64853e-86
LmxM.24.1400	hypothetical protein, conserved	1.49524	9.61283e-87
LmxM.05.0400	structural maintenance of chromosome (SMC), putative	1.49013	2.61432e-103
LmxM.34.3510	structural maintenance of chromosome (SMC) family protein, putative	1.47187	1.17422e-171
LmxM.34.5040	polyadenylate-binding protein 1, putative	1.46649	2.6598e-287
LmxM.31.2640	cystathionine beta-lyase, putative	1.46578	4.80729e-103
LmxM.26.0640	10 kDa heat shock protein, putative	1.4605	2.35972e-59
LmxM.09.0060	RNA-binding protein 5, putative	1.45975	1.01263e-167
LmxM.24.2110	3-hydroxy-3-methylglutaryl-CoA synthase, putative	1.45713	2.66262e-145
LmxM.21.0570	hypothetical protein, conserved	1.4529	1.35035e-79
LmxM.20.0520	hypothetical protein, conserved	1.44743	1.73651e-99
LmxM.29.1370	PSP1 C-terminal conserved region, putative	1.44353	1.39616e-62
LmxM.28.2300	hypothetical protein, conserved	1.44295	2.72376e-80
LmxM.34.0560	phosphatidylinositol-4-phosphate 5-kinase-like, putative	1.44295	2.63096e-170
LmxM.34.1355	hypothetical protein	1.44174	1.63134e-52
LmxM.23.1010	hypothetical protein, conserved	1.422	2.17075e-187
LmxM.06.0200	hypothetical protein, conserved	1.41924	1.29159e-87
LmxM.23.1250	Protein of unknown function (DUF3250), putative	1.41853	1.33243e-77
LmxM.21.1350	PB1 domain containing protein, putative	1.40922	6.91631e-121
LmxM.28.0520	protein kinase, putative	1.40865	9.43748e-86
LmxM.34.3750	Cullin family, putative	1.40601	4.93664e-73
LmxM.21.1040	kinesin, putative	1.40331	3.47454e-92
LmxM.31.0240	hypothetical protein, conserved	1.40316	4.22635e-67
LmxM.13.0450	ALBA-domain protein 1	1.40143	4.68039e-80
LmxM.36.2800	hypothetical protein, conserved	1.40045	1.81043e-114
LmxM.20.1070	hypothetical protein, unknown function	1.39721	3.2031e-50
LmxM.04.0010	organelle-type calcium ATPase	1.39634	4.10784e-186
LmxM.23.1155	hypothetical protein, unknown function	1.39443	2.31925e-45
LmxM.04.1090	hypothetical protein, conserved	1.39383	1.22524e-121
LmxM.32.1140	hypothetical protein, conserved	1.39322	9.51524e-81
LmxM.17.0690	hypothetical protein, conserved	1.38756	1.29372e-78
LmxM.23.0990	hypothetical protein, conserved	1.38593	1.29179e-245
LmxM.28.0390	hypothetical protein, conserved	1.38484	3.28578e-93
LmxM.20.0050	histone chaperone ASF1A	1.38351	6.93055e-21
LmxM.05.0770	hypothetical protein, unknown function	1.37972	9.21078e-128
LmxM.31.1700	hypothetical protein, conserved	1.3766	2.13508e-77
LmxM.04.0040	hypothetical protein	1.37047	1.18482e-89
LmxM.15.1490	hypothetical protein, conserved	1.36514	2.72868e-82
LmxM.24.1760	hypothetical protein, conserved	1.35777	9.58223e-29
LmxM.29.1920	hypothetical protein, unknown function	1.35763	5.83163e-82
LmxM.09.0400	kinetoplastid kinetochore protein 10, putative	1.35551	6.44121e-47
LmxM.30.0450	hypothetical protein	1.35512	5.84028e-24
LmxM.13.1510	phosphoprotein phosphatase, putative	1.35505	8.93026e-152
LmxM.18.1370	heat shock protein, putative	1.35009	1.73061e-73
LmxM.13.0300	hypothetical protein	1.34982	0.000225473
LmxM.23.0240	terbinafine resistance locus protein (yip1)	1.34292	8.37605e-55
LmxM.22.0660	glucoamylase-like protein	1.34274	1.33163e-112
LmxM.34.3970	hypothetical protein, conserved	1.34251	4.60757e-82
LmxM.15.1560	condensin subunit 1, putative	1.33756	3.88092e-75
LmxM.04.1220	hypothetical protein, conserved	1.33059	3.01746e-134
LmxM.30.2760	kinetoplast-associated protein-like protein	1.32716	3.52046e-109
LmxM.09.0330	hypothetical protein, conserved	1.32619	3.27794e-80
LmxM.23.0710	acetyl-CoA synthetase, putative	1.31796	7.75181e-108
LmxM.19.1060	hypothetical protein, conserved	1.31341	6.16024e-59
LmxM.19.1485	hypothetical protein, conserved	1.31192	1.56907e-49
LmxM.30.0450	hypothetical protein	1.30693	1.77251e-10
LmxM.36.1900	kinetoplastid kinetochore protein 1, putative	1.30435	7.99928e-113
LmxM.28.0150	major facilitator superfamily, putative	1.30279	1.70405e-109
LmxM.23.0300	tryptophanyl-tRNA synthetase, putative	1.30039	3.95008e-83
LmxM.14.0980	sodium/hydrogen exchanger, putative	1.29937	1.22793e-62
LmxM.22.0790	translation initiation factor SUI1, putative	1.29522	9.25366e-89
LmxM.36.0020	histone H4	1.2945	2.33422e-42
LmxM.19.1150	hypothetical protein, conserved	1.28875	1.29251e-74
LmxM.19.1170	hypothetical protein, unknown function	1.28665	1.89476e-40
LmxM.12.1340	hypothetical protein, conserved	1.28564	1.15113e-47
LmxM.36.5350	kinetoplastid kinetochore protein 2, putative	1.28188	4.14132e-109
LmxM.06.0420	hypothetical protein, conserved	1.27961	2.30257e-71
LmxM.19.0050	histone H2B	1.27914	8.09663e-10
LmxM.24.0290	NLI interacting factor-like phosphatase, putative	1.27813	7.48677e-39
LmxM.12.0640	hypothetical protein, conserved	1.27798	3.77241e-85
LmxM.28.1420	DNA polymerase kappa, putative	1.27642	9.13691e-122
LmxM.18.0430	hypothetical protein, unknown function	1.2754	2.42496e-99
LmxM.28.2010	hypothetical protein, conserved	1.27112	8.33278e-85
LmxM.21.0125	DNA topoisomerase 1A	1.27028	8.3636e-94
LmxM.17.1010	hydrolase, alpha/beta fold family-like protein	1.26581	1.36568e-76
LmxM.08_29.2400	NLI interacting factor-like phosphatase, putative	1.26539	8.34377e-83
LmxM.34.4080	hypothetical protein, conserved	1.2653	1.64659e-102
LmxM.34.2750	hypothetical protein, conserved	1.26385	8.00502e-39
LmxM.34.2660	hypothetical protein, conserved	1.26286	8.3469e-68
LmxM.23.0223	hypothetical protein, conserved	1.25582	2.6575e-55
LmxM.25.0050	hypothetical protein, conserved	1.25539	1.91703e-20
LmxM.25.1210	hypothetical protein, conserved	1.24785	5.52279e-80
LmxM.23.0820	SET domain containing protein, putative	1.24726	1.64496e-98
LmxM.31.1635	hypothetical protein, conserved	1.24672	6.36928e-26
LmxM.23.0750	hypothetical protein, conserved	1.24653	1.03538e-60
LmxM.23.0480	hypothetical protein, conserved	1.24432	5.60192e-128
LmxM.31.3320	cyclin 6, putative	1.24312	3.423e-60
LmxM.33.4210	hypothetical protein, conserved	1.23842	2.22589e-67
LmxM.23.0830	Na/H antiporter-like protein	1.23809	2.37458e-113
LmxM.23.0600	hypothetical protein, conserved	1.23801	1.0724e-120
LmxM.12.0610	TPR repeat, putative	1.23735	3.78356e-68
LmxM.34.4560	PHD-like zinc-binding domain containing protein, putative	1.23063	3.38052e-22
LmxM.19.0980	FYVE zinc finger, putative	1.22628	1.48013e-72
LmxM.27.0390	autophagy protein APG9, putative	1.22172	7.79334e-87
LmxM.28.1430	DNA polymerase kappa, putative	1.22139	1.42656e-56
LmxM.19.0100	fibrillarin, putative	1.22116	1.15175e-140
LmxM.12.0240	hypothetical protein, unknown function	1.22087	3.96965e-44
LmxM.09.1540	hypothetical protein, conserved	1.22027	4.63815e-72
LmxM.34.3860	T-complex protein 1, eta subunit, putative	1.21822	1.04439e-104
LmxM.25.2050	helicase-like protein, putative	1.2167	1.29935e-69
LmxM.23.0260	argininosuccinate synthase, putative	1.21383	3.85539e-220
LmxM.04.1050	acyltransferase-like protein, copy 2	1.21373	2.22541e-99
LmxM.26.1610	Proline dehydrogenase, mitochondrial	1.21119	3.78351e-68
LmxM.34.3230	cystathione gamma lyase, putative	1.20764	4.09437e-111
LmxM.08.0740	amastin-like protein, putative	1.2047	6.96417e-28
LmxM.09.1200	hypothetical protein, conserved	1.20326	5.42993e-73
LmxM.30.2860	protein kinase, putative	1.20277	3.93236e-92
LmxM.19.0200	ADP,ATP carrier protein 1, mitochondrial precursor, putative	1.20273	3.38735e-142
LmxM.36.4990	tubulin delta chain	1.20137	1.50584e-31
LmxM.28.0550	DNA repair protein RAD51, putative	1.2003	1.01962e-91
LmxM.27.0880	2-oxoglutarate dehydrogenase subunit, putative	1.19545	7.45078e-153
LmxM.31.1600	hypothetical protein, conserved	1.18862	1.1593e-56
LmxM.34.5280	Present in the outer mitochondrial membrane proteome 5	1.18661	1.31687e-32
LmxM.34.2070	Domain of unknown function (DUF4205), putative	1.18544	3.40973e-77
LmxM.34.4550	hypothetical protein, conserved	1.17928	1.10864e-89
LmxM.25.2220	hypothetical protein, conserved	1.17642	2.75546e-58
LmxM.34.0960	hypothetical protein, conserved	1.17194	3.13408e-66
LmxM.30.3070	ferrous iron transport protein	1.17157	1.41144e-118
LmxM.09.0250	DNA replication licensing factor MCM4	1.16971	5.79826e-57
LmxM.36.0640	ribonuclease H, putative	1.1697	8.75444e-70
LmxM.34.0680	hypothetical protein, conserved	1.16625	1.43802e-89
LmxM.17.0840	hypothetical protein, conserved	1.16609	2.72655e-53
LmxM.12.1130	NADH:flavin oxidoreductase/NADH oxidase, putative	1.16548	6.00197e-87
LmxM.23.1035	hypothetical protein, unknown function	1.16329	7.99888e-110
LmxM.25.0490	RNA-binding protein UBP1, putative	1.15946	4.73382e-103
LmxM.28.0130	hypothetical protein, conserved	1.15506	4.15437e-33
LmxM.22.0015	hypothetical protein (pseudogene)	1.15396	2.4903e-27
LmxM.36.5920	kinetoplast DNA-associated protein, putative	1.15361	4.44138e-18
LmxM.34.1630	hypothetical protein, conserved	1.15211	1.88353e-129
LmxM.06.0240	Present in the outer mitochondrial membrane proteome 34	1.14978	1.06525e-95
LmxM.04.0975	hypothetical protein	1.14868	2.41813e-48
LmxM.30.3180	histone H4	1.14773	2.26381e-47
LmxM.34.4470	Co-chaperone protein P23	1.14039	3.5529e-70
LmxM.34.4770	peptidyl-prolyl cis-trans isomerase (cyclophilin- 40), putative	1.13994	2.40208e-159
LmxM.22.1070	hypothetical protein, conserved	1.13933	1.48676e-83
LmxM.30.1290	multidrug resistance protein, copy 1-like protein	1.13739	3.63185e-103
LmxM.28.2200	Mannosyl oligosaccharide glucosidase, putative	1.1373	1.01235e-82
LmxM.29.1610	ferric reductase transmembrane protein, putative	1.13638	7.4878e-58
LmxM.09.0070	RNA helicase, putative	1.13608	2.78156e-81
LmxM.23.0790	SET domain containing protein, putative	1.13528	4.63951e-102
LmxM.12.0510	WW domain containing protein, putative	1.13216	1.06736e-90
LmxM.36.2030	chaperonin HSP60, mitochondrial precursor	1.13106	1.15589e-63
LmxM.30.2630	serine/threonine protein phosphatase pp1(5.9), putative	1.13015	9.07009e-59
LmxM.23.0660	hypothetical protein, unknown function	1.12936	5.48538e-79
LmxM.34.3690	Peroxisomal biogenesis factor 11 (PEX11), putative	1.12862	6.46113e-72
LmxM.23.1055	HIT domain containing protein, putative	1.12475	2.63177e-68
LmxM.36.4580	hypothetical protein, conserved	1.1238	2.88103e-31
LmxM.28.0190	hypothetical protein, unknown function	1.12379	7.89429e-99
LmxM.05.0160	hypothetical protein, unknown function	1.12128	1.99828e-40
LmxM.33.0940	Wee1-like protein kinase, putative	1.12039	8.84251e-86
LmxM.24.2230	Heme Response-1 protein, putative	1.12026	2.10151e-101
LmxM.21.0440	ubiquitin-conjugating enzyme-like protein	1.11922	4.35993e-89
LmxM.28.2770	heat-shock protein hsp70, putative	1.11747	7.32693e-47
LmxM.23.0250	ABC-thiol transporter	1.11651	2.31928e-50
LmxM.08.0720	amastin-like protein, putative	1.11651	1.04683e-10
LmxM.21.1560	hypothetical protein, conserved	1.11649	6.21306e-105
LmxM.30.0820	hypothetical protein, conserved	1.11621	8.82265e-23
LmxM.23.0560	kinesin-C	1.11533	8.28285e-68
LmxM.08_29.0867	guanine deaminase, putative	1.11519	5.02446e-134
LmxM.34.4280	Spindle assembly abnormal protein 6 homolog	1.11387	7.97972e-64
LmxM.23.0025	hypothetical protein, conserved	1.11347	3.62155e-59
LmxM.23.0543	5'-3' exoribonuclease C, putative	1.11224	1.59824e-72
LmxM.31.0290	hypothetical protein, conserved	1.10905	1.57285e-43
LmxM.34.1790	DNA polymerase epsilon subunit B, putative	1.10817	1.67431e-36
LmxM.22.0230	amino acid permease, putative	1.10574	8.9473e-47
LmxM.33.3100	hypothetical protein, conserved	1.10349	1.90883e-27
LmxM.28.1400	amastin-like protein	1.10329	4.02407e-88
LmxM.23.1610	hypothetical protein, conserved	1.10232	3.06081e-59
LmxM.36.3140	hypothetical protein, conserved	1.10209	1.57668e-38
LmxM.25.0910	cyclophilin a, putative	1.10111	7.45238e-100
LmxM.21.1210	thymidine kinase, putative	1.0996	7.06421e-37
LmxM.11.0330	PIF1 helicase-like protein, putative	1.09677	7.715e-64
LmxM.29.2110	hypothetical protein, conserved	1.09543	1.36421e-57
LmxM.34.1720	cyclophilin 14, putative	1.09422	4.81745e-50
LmxM.34.1310	histone H4	1.09378	1.91521e-51
LmxM.03.0180	zinc-finger of acetyl-transferase ESCO, putative	1.08935	1.7054e-29
LmxM.12.0080	kinetoplastid kinetochore protein 6, putative	1.08876	3.97939e-24
LmxM.34.1170	rhodanese-like domain containing protein, putative	1.08555	5.36411e-48
LmxM.19.0240	hypothetical protein, conserved	1.08367	2.28879e-57
LmxM.26.0330	mitotic cyclin, putative	1.08333	8.84263e-27
LmxM.32.0740	hypothetical protein, conserved	1.07973	3.30152e-27
LmxM.34.4590	phosphatidylserine decarboxylase, putative	1.0783	2.94783e-46
LmxM.27.0130	WW domain/Zinc finger C-x8-C-x5-C-x3-H type (and similar), putative	1.07542	9.2972e-75
LmxM.23.0740	50S ribosome-binding GTPase, putative	1.07423	1.38369e-91
LmxM.19.0180	mitogen-activated protein kinase 9, putative	1.07319	2.50016e-42
LmxM.24.0760	DNA repair and recombination protein RAD54, putative	1.07219	1.35999e-70
LmxM.23.0440	hypothetical protein, conserved	1.07095	5.67902e-58
LmxM.29.1220	hypothetical protein, unknown function	1.06922	2.78267e-57
LmxM.27.1300	KH domain containing protein, putative	1.06808	6.3475e-122
LmxM.23.0230	hypothetical protein, conserved	1.06637	6.31297e-59
LmxM.13.0440	mitogen-activated protein kinase kinase 2	1.06412	2.31377e-104
LmxM.18.0440	phosphatidic acid phosphatase, putative	1.06109	5.82276e-62
LmxM.23.0550	ubiquitin-activating enzyme E1, putative	1.06108	6.27933e-164
LmxM.30.1220	Pyrophosphate-energized vacuolar membrane proton pump 1, putative	1.06091	8.15303e-109
LmxM.30.0450c	hypothetical protein	1.06044	2.78091e-23
LmxM.36.2580	related to multifunctional cyclin-dependent kinase pho85-like protein	1.05864	9.21721e-80
LmxM.06.1290	hypothetical protein, unknown function	1.05853	5.29867e-51
LmxM.06.0470	condensin complex subunit 2, putative	1.05852	4.63096e-50
LmxM.34.1990	U3 small nucleolar RNA-associated protein 6, putative	1.05804	4.94102e-71
LmxM.13.0540	hypothetical protein, conserved	1.05725	3.99911e-48
LmxM.04.0620	hypothetical protein	1.05646	3.5983e-58
LmxM.18.0160	Lipase (class 3), putative	1.05331	1.4589e-65
LmxM.27.2030	branched-chain amino acid aminotransferase, putative	1.0503	5.78306e-21
LmxM.23.1140	hypothetical protein, conserved	1.04854	2.6741e-106
LmxM.23.0125	cyclophilin type peptidyl-prolyl cis-trans isomerase, putative	1.04795	3.46699e-38
LmxM.18.0530	tubulin cofactor C domain-containing protein RP2, putative	1.04763	3.58918e-53
LmxM.22.0210	hypothetical protein, conserved	1.04748	7.36944e-90
LmxM.09.0410	kinetoplastid kinetochore protein 19, putative	1.04641	4.25018e-23
LmxM.33.0175	hypothetical protein	1.04431	3.44374e-57
LmxM.06.1200	hypothetical protein, unknown function	1.04358	2.77615e-19
LmxM.13.1630	mitochondrial DNA polymerase I protein D, putative	1.04109	9.06115e-61
LmxM.30.1190	cytochrome b5-like Heme/Steroid binding domain containing protein, putative	1.03983	2.84122e-57
LmxM.19.0290	hypothetical protein, conserved	1.03905	2.8643e-41
LmxM.04.1180	hypothetical protein, conserved	1.03854	1.85908e-53
LmxM.14.0940	hypothetical protein, conserved	1.03625	1.25014e-55
LmxM.14.0020	phosphatidylinositol 3-kinase, putative	1.03519	4.70128e-45
LmxM.34.3210	EF-hand domain pair, putative	1.03477	1.70486e-69
LmxM.23.1710	Meckel syndrome type 1 protein, putative	1.03359	7.38234e-59
LmxM.19.1370	hypothetical protein, conserved	1.03318	1.19963e-54
LmxM.31.2660	amino acid transporter, putative	1.03169	2.86996e-98
LmxM.19.0030	histone H2B	1.03163	2.80881e-50
LmxM.23.1160	hypothetical protein, conserved	1.03103	0.00546147
LmxM.28.1310	ATP-dependent RNA helicase, putative	1.02881	8.62095e-88
LmxM.04.0630	hypothetical protein, conserved	1.02767	6.12897e-40
LmxM.06.0430	hypothetical protein, conserved	1.02352	9.00151e-46
LmxM.21.0090	hypothetical protein, conserved	1.02188	2.77233e-22
LmxM.30.2970	acetyl-CoA carboxylase	1.01983	1.83801e-69
LmxM.30.0040	MFS/sugar transport protein, putative	1.0186	1.11516e-90
LmxM.28.1380	haloacid dehalogenase-like hydrolase-like protein	1.01777	2.92272e-79
LmxM.23.0090	Domain of unknown function (DUF1767), putative	1.0173	2.3766e-41
LmxM.30.2090	Leishmania development 1 protein	1.01711	1.67839e-81
LmxM.08.0730	amastin-like protein, putative	1.01505	6.44764e-21
LmxM.13.1360	hypothetical protein, conserved	1.0148	3.54953e-114
LmxM.25.1360	hypothetical protein, conserved	1.01468	8.32037e-48
LmxM.30.0830	triacylglycerol lipase-like protein	1.01403	9.19138e-16
LmxM.13.1100	leucyl-tRNA synthetase, putative	1.01371	5.05562e-105
LmxM.23.1260	Rapamycin-insensitive companion of TOR2	1.01336	5.60807e-64
LmxM.04.0127	hypothetical protein, conserved	1.00984	5.99713e-42
LmxM.22.1350	hypothetical protein, conserved	1.00984	9.32073e-87
LmxM.09.0970	elongation factor-1 gamma	1.00865	3.14219e-95
LmxM.34.0660	RING finger protein, conserved	1.00788	1.11318e-40
LmxM.32.1870	nucleolar GTP-binding protein, putative	1.00556	1.0954e-46
LmxM.32.0650	hypothetical protein, conserved	1.00445	2.42538e-65
LmxM.31.1920	Vitamin B6 photo-protection and homoeostasis, putative	1.00364	6.33752e-54
LmxM.13.0400	Sister chromatid cohesion C-terminus, putative	1.00274	2.83443e-40
LmxM.01.0030	Kinesin-13 1, putative	1.00153	9.79284e-55
LmxM.36.3220	hypothetical protein, conserved	1.00047	1.47579e-32
LmxM.16.1130	tyrosyl or methionyl-tRNA synthetase-like protein	-1.00321	2.31587e-17
LmxM.31.0610	hypothetical protein, conserved	-1.00364	2.35047e-17
LmxM.30.1880	mannosyltransferase-like protein	-1.00369	1.28214e-05
LmxM.08_29.1120	PSP1 C-terminal conserved region, putative	-1.0044	1.34302e-49
LmxM.08_29.0730	hypothetical protein, conserved	-1.00462	8.96561e-93
LmxM.10.0120	PSP1 C-terminal conserved region, putative	-1.00479	2.31177e-19
LmxM.14.0490	Amastin surface glycoprotein, putative	-1.00571	3.02984e-56
LmxM.02.0230	hypothetical protein	-1.00638	2.62943e-56
LmxM.34.4410	amino acid permease, putative	-1.00687	8.68159e-54
LmxM.32.2640	hypothetical protein, conserved	-1.0089	1.47518e-60
LmxM.16.0760	transaldolase, putative	-1.00891	2.78998e-90
LmxM.29.2570	hypothetical protein, conserved	-1.00908	3.57715e-23
LmxM.15.0760	ABC1 transporter-like protein	-1.00914	2.59327e-81
LmxM.07.0840	hypothetical protein, conserved	-1.0112	3.6982e-43
LmxM.22.1490	Serine-threonin protein phosphatase, putative	-1.01177	4.12346e-28
LmxM.30.1340	'Cold-shock' DNA-binding domain containing protein, putative	-1.01286	5.70939e-10
LmxM.32.2905	Present in the outer mitochondrial membrane proteome 22-1	-1.01344	7.70218e-34
LmxM.24.2330	hypothetical protein, conserved	-1.01414	5.60177e-32
LmxM.08_29.1260	Wnt-binding factor required for Wnt secretion/Lipase (class 3), putative	-1.01456	2.18883e-57
LmxM.33.3310	hypothetical protein, conserved	-1.01554	1.78979e-48
LmxM.33.3400	HECT-domain (ubiquitin-transferase), putative	-1.01694	1.63315e-36
LmxM.16.1100	hypothetical protein, conserved	-1.01713	1.938e-53
LmxM.33.3320	hypothetical protein, conserved	-1.01772	1.66581e-26
LmxM.10.0380	hypothetical protein	-1.01785	1.12823e-56
LmxM.36.6030	hypothetical protein, conserved	-1.01824	5.4065e-62
LmxM.08.0930	protein kinase, putative	-1.01979	3.33529e-48
LmxM.21.1675	hypothetical protein, conserved	-1.02037	1.50243e-22
LmxM.06.0770	Double RNA binding domain protein 12	-1.02166	3.30596e-59
LmxM.30.1870	mannosyltransferase-like protein	-1.02208	4.6473e-20
LmxM.33.3955	hypothetical protein, conserved	-1.02221	2.24303e-23
LmxM.08_29.1850	pre-RNA processing PIH1/Nop17, putative	-1.02474	6.80542e-50
LmxM.10.0350	pteridine transporter ft5, putative	-1.02506	4.81521e-73
LmxM.22.1190	ChaC-like protein, putative	-1.0256	1.23163e-29
LmxM.33.3040	hypothetical protein, conserved	-1.02656	5.38599e-62
LmxM.16.0895	hypothetical protein, conserved	-1.02754	7.73865e-20
LmxM.14.0770	hypothetical protein, unknown function	-1.03063	9.89631e-77
LmxM.32.0020	hypothetical protein, conserved	-1.03395	8.38746e-23
LmxM.16.0940	dynein light chain, putative	-1.0342	8.81931e-19
LmxM.34.3990	mitochondrial carrier protein, putative	-1.03547	2.71804e-44
LmxM.18.1320	hypothetical protein, conserved	-1.03652	4.39338e-53
LmxM.30.2440	hypothetical protein, unknown function	-1.03663	1.42048e-65
LmxM.34.3300	hypothetical protein, unknown function	-1.03746	2.98077e-68
LmxM.36.6525	hypothetical protein, conserved	-1.03891	1.72324e-53
LmxM.30.2660	glutamamyl carboxypeptidase, putative	-1.04081	4.64319e-57
LmxM.11.0090	MORN repeat, putative	-1.0428	1.69579e-47
LmxM.31.3760	enolase, putative	-1.04334	1.36754e-47
LmxM.05.0420	dynein-light chain-protein, putative	-1.04341	2.63328e-32
LmxM.36.3920	hypothetical protein, conserved	-1.0465	3.76893e-32
LmxM.32.2920	hypothetical protein, conserved	-1.05609	1.31939e-44
LmxM.32.2940	hypothetical protein, conserved	-1.05826	6.84765e-66
LmxM.36.4550	related to elongation factor-2 kinase efk-1b isoform-like protein	-1.05835	3.74123e-12
LmxM.06.0130	hypothetical protein, conserved	-1.0585	3.78949e-34
LmxM.16.0020	AAA domain containing protein, putative	-1.05919	1.53889e-50
LmxM.08.0801	hypothetical protein	-1.05964	3.70926e-17
LmxM.32.2890	hypothetical protein, conserved	-1.05998	5.859e-71
LmxM.20.0360	Protein of unknown function (DUF2946), putative	-1.06057	7.27483e-77
LmxM.33.0220	emp24/gp25L/p24 family/GOLD, putative	-1.06061	2.80482e-67
LmxM.29.0100	hypothetical protein, conserved	-1.06092	6.35889e-46
LmxM.33.0450	hypothetical protein, unknown function	-1.06212	7.25357e-60
LmxM.29.2090	alcohol dehydrogenase, putative	-1.0645	6.78288e-19
LmxM.31.0660	centrin, putative	-1.06864	2.2515e-32
LmxM.15.0610	CRAL/TRIO domain containing protein, putative	-1.06886	1.48855e-93
LmxM.08_29.0570	Ankyrin repeats (3 copies), putative	-1.07016	1.74486e-51
LmxM.05.1100	methyltransferase domain containing protein, putative	-1.07241	1.22879e-63
LmxM.14.0560	hypothetical protein, unknown function	-1.07419	1.16153e-90
LmxM.24.0360	UDP-galactose transporter	-1.07422	6.99298e-69
LmxM.36.1210	hypothetical protein, conserved	-1.0752	9.61358e-37
LmxM.34.0090	hypothetical protein, conserved	-1.07641	2.71536e-43
LmxM.34.1750	dynein-associated roadblock protein-like protein	-1.07707	1.11771e-07
LmxM.30.1670	hypothetical protein, conserved	-1.07889	4.68499e-77
LmxM.22.0100	hypothetical protein, conserved	-1.08145	1.1369e-05
LmxM.02.0300	ABC1 transporter, putative	-1.08217	5.79274e-42
LmxM.19.0520	hypothetical protein, conserved	-1.08308	2.02255e-96
LmxM.26.2550	hypothetical protein, conserved	-1.08325	3.77146e-42
LmxM.30.2100	hypothetical protein, unknown function	-1.08337	1.84191e-52
LmxM.30.1230	hypothetical protein, unknown function	-1.08502	5.28225e-82
LmxM.30.0930	sodium stibogluconate resistance protein, putative	-1.08533	4.04987e-94
LmxM.08_29.0360	hypothetical protein, conserved	-1.08589	5.40342e-43
LmxM.30.2715	hypothetical protein, conserved	-1.08909	6.32354e-17
LmxM.13.1250	hypothetical protein, unknown function	-1.08974	8.69784e-59
LmxM.32.2980	hypothetical protein, conserved	-1.09011	2.71804e-35
LmxM.30.0090	hypothetical protein, conserved	-1.09016	3.15e-60
LmxM.31.3450	zinc-finger of a C2HC-type, putative	-1.09046	1.43262e-117
LmxM.36.4250	serine/threonine kinase, putative	-1.09224	8.99321e-13
LmxM.08_29.1350	RNA binding protein, putative	-1.09473	6.34342e-21
LmxM.30.1200	cytochrome b5-like Heme/Steroid binding domain containing protein, putative	-1.09478	4.1261e-27
LmxM.07.0320	hypothetical protein, conserved	-1.09548	2.18155e-56
LmxM.30.1885	mannosyltransferase-like protein	-1.09638	0.000883236
LmxM.32.0830	2,4-dienoyl-coa reductase fadh1, putative	-1.10394	4.9659e-78
LmxM.27.1700	hypothetical protein, conserved	-1.10466	4.04205e-93
LmxM.24.1310	hypothetical protein, conserved	-1.10972	3.91005e-25
LmxM.27.2450	hypothetical protein, conserved	-1.11028	7.26011e-32
LmxM.26.1500	hypothetical protein, unknown function	-1.11287	4.33996e-40
LmxM.14.0720	hypothetical protein	-1.11313	1.83935e-77
LmxM.28.0370	hypothetical protein, unknown function	-1.1148	4.07645e-64
LmxM.31.1760	hypothetical protein, conserved	-1.11595	9.2689e-114
LmxM.32.0240	thiol-dependent reductase 1	-1.11637	8.25056e-44
LmxM.31.0360	hypothetical protein, conserved	-1.1176	1.18706e-59
LmxM.25.1000	hypothetical protein, conserved	-1.11803	4.65744e-139
LmxM.25.1820	hypothetical protein, conserved	-1.11927	3.75032e-117
LmxM.23.0610	hypothetical protein, conserved	-1.12149	4.22046e-59
LmxM.36.6390	methylenetetrahydrofolate reductase, putative	-1.12186	4.56901e-44
LmxM.24.0280	Dynein intermediate chain 1, axonemal	-1.12341	4.65258e-116
LmxM.30.2120	hypothetical protein, unknown function	-1.1235	1.32203e-81
LmxM.15.0930	calmodulin-like protein	-1.12356	1.02428e-42
LmxM.17.0360	cytidine deaminase-like protein	-1.1247	2.69647e-31
LmxM.34.5000	PSP1 C-terminal conserved region, putative	-1.12627	1.43144e-09
LmxM.26.1400	WWE domain/WD domain, G-beta repeat, putative	-1.12762	1.90113e-74
LmxM.08.0330	Tim10/DDP family zinc finger, putative	-1.12766	6.4869e-30
LmxM.08.1230	beta tubulin	-1.12777	8.24726e-44
LmxM.36.1290	hypothetical protein, conserved	-1.12832	1.91326e-45
LmxM.14.0710	hypothetical protein	-1.12868	2.03132e-10
LmxM.24.2150	hypothetical protein, unknown function	-1.12903	2.27185e-34
LmxM.21.1360	hypothetical protein, conserved	-1.12986	8.57492e-61
LmxM.31.1210	pentatricopeptide repeat domain containing protein, putative	-1.13044	7.34345e-56
LmxM.15.1050	developmentally regulated protein, putative	-1.13359	5.31531e-27
LmxM.36.3950	hypothetical protein, conserved	-1.13405	1.89966e-39
LmxM.03.0140	hypothetical protein, conserved	-1.13846	7.86891e-49
LmxM.01.0620	hypothetical protein, conserved	-1.13997	6.61553e-82
LmxM.20.1200	cysteine peptidase, Clan CA, family C2, putative	-1.14147	1.2919e-48
LmxM.29.1740	hypothetical protein, unknown function	-1.14174	2.09386e-24
LmxM.32.0460	hypothetical protein, conserved	-1.143	6.09282e-29
LmxM.31.1940	DnaJ homolog, putative	-1.14612	3.74748e-47
LmxM.08.1120	Repeat of unknown function (DUF1126), putative	-1.14637	2.51609e-66
LmxM.36.2160	hypothetical protein, conserved	-1.14854	3.59844e-51
LmxM.10.1190	flagellar protofilament ribbon protein-like protein	-1.14911	1.11297e-95
LmxM.31.1220	hypothetical protein, conserved	-1.15261	2.16877e-102
LmxM.26.0370	TPR repeat, putative	-1.15303	2.61603e-68
LmxM.10.0510	glycerol-3-phosphate dehydrogenase [NAD+], glycosomal/mitochondrial	-1.15304	6.24259e-89
LmxM.09.0580	surface antigen-like protein	-1.16028	8.44246e-33
LmxM.22.0250	phosphoinositide phosphatase	-1.16035	6.15996e-75
LmxM.14.1150	tub family protein-like protein	-1.16157	3.1619e-53
LmxM.17.0630	hypothetical protein, unknown function	-1.1632	7.9156e-47
LmxM.33.1540	kinesin, putative	-1.16355	1.235e-71
LmxM.24.0555	hypothetical protein, conserved	-1.1641	3.42849e-20
LmxM.02.0270	hypothetical protein, conserved	-1.16734	2.15197e-30
LmxM.34.5190	NIMA-related kinase, putative	-1.16753	1.89311e-47
LmxM.29.2370	ADP-ribosylation factor-like protein	-1.16852	2.12276e-48
LmxM.08.0790	tuzin, putative	-1.16946	1.16374e-72
LmxM.24.0150	glycosomal membrane like protein	-1.17027	5.44427e-83
LmxM.24.0630	ATPase subunit 9, putative	-1.1747	5.82214e-50
LmxM.36.2430	caltractin, putative	-1.17857	3.76455e-51
LmxM.10.1040	Domain of Unknown Function (DUF1042), putative	-1.17965	1.61969e-62
LmxM.32.3170	hypothetical protein, conserved	-1.17974	5.18065e-44
LmxM.17.0191	receptor-type adenylate cyclase a	-1.18082	8.97942e-58
LmxM.36.3090	hypothetical protein, conserved	-1.18233	8.84653e-110
LmxM.05.0070	dynein light chain, putative	-1.18585	1.58522e-25
LmxM.36.4260	hypothetical protein, conserved	-1.18731	4.33004e-110
LmxM.36.6000	l6202.3-like protein	-1.2	1.93084e-138
LmxM.24.1980	hypothetical protein, conserved	-1.20274	9.69875e-100
LmxM.10.0195	hypothetical protein, conserved	-1.20411	5.98005e-72
LmxM.26.2380	Fibronectin type III domain containing protein, putative	-1.20782	3.79762e-53
LmxM.31.1780	hypothetical protein, conserved	-1.20835	1.10632e-42
LmxM.03.0320	hypothetical protein, conserved	-1.20972	9.44779e-87
LmxM.10.1140	Zinc finger, C3HC4 type (RING finger), putative	-1.21088	3.37964e-109
LmxM.10.0740	hypothetical protein, conserved	-1.21328	3.61068e-74
LmxM.08_29.0280	hypothetical protein	-1.21425	1.74546e-78
LmxM.33.3330	cytochrome p450-like protein	-1.21584	3.87432e-47
LmxM.31.0350	hypothetical protein, conserved	-1.21616	8.4843e-115
LmxM.08.0250	hypothetical protein, conserved	-1.21659	4.20053e-35
LmxM.13.0190	hypothetical protein, unknown function	-1.21679	7.18338e-36
LmxM.07.0710	centrin, putative	-1.21869	3.08655e-34
LmxM.04.0390	hypothetical protein	-1.22522	4.54158e-27
LmxM.15.0740	Protein of unknown function (DUF2871), putative	-1.22628	1.08187e-09
LmxM.20.1440	hypothetical protein, conserved	-1.22704	2.45037e-36
LmxM.15.0590	hypothetical protein, conserved	-1.22747	9.15425e-41
LmxM.34.4800	AMP deaminase, putative	-1.22845	5.94368e-132
LmxM.33.3120	lipophosphoglycan biosynthetic protein (lpg2)	-1.23119	2.7086e-75
LmxM.05.0040	paraflagellar rod component par4, putative	-1.23256	1.5862e-137
LmxM.24.1950	hypothetical protein, conserved	-1.23398	7.01126e-78
LmxM.31.3555	Roadblock/LC7 domain containing protein, putative	-1.23452	1.62493e-50
LmxM.36.3800	aminomethyltransferase, mitochondrial, putative	-1.23582	2.11566e-24
LmxM.16.1430	Paraflagellar rod protein 2	-1.23878	1.57297e-143
LmxM.32.2500	Radial spokehead-like protein, putative	-1.23898	3.19952e-71
LmxM.36.6110	centrin-3	-1.23911	3.06486e-71
LmxM.24.0430	hypothetical protein, unknown function	-1.24069	1.10318e-54
LmxM.34.5260	hypothetical protein, conserved	-1.2424	4.12155e-61
LmxM.24.0100	Calmodulin-binding, putative	-1.24682	8.69232e-91
LmxM.08.0960	Dpy-30 motif containing protein, putative	-1.24964	7.72373e-147
LmxM.31.0477	hypothetical protein, conserved	-1.25626	9.34221e-23
LmxM.08_29.2810	hypothetical protein	-1.25767	3.77712e-127
LmxM.08_29.1010	putative NAD(P)H quinone oxidoreductase, PIG3 family, putative	-1.2654	4.36923e-184
LmxM.08.0370	hypothetical protein, conserved	-1.26802	6.80159e-80
LmxM.05.1215	surface antigen-like protein	-1.26847	2.90545e-106
LmxM.31.3030	chaperone protein DnaJ, putative	-1.26893	2.61653e-67
LmxM.03.0970	MORN repeat, putative	-1.26974	4.36556e-76
LmxM.22.0010	CLN3 protein, putative	-1.27517	5.04066e-114
LmxM.34.0440	Arrestin (or S-antigen), N-terminal domain containing protein, putative	-1.27659	2.08064e-192
LmxM.34.4210	hypothetical protein, unknown function	-1.27741	1.09032e-87
LmxM.13.1410	hypothetical protein, unknown function	-1.28003	3.00926e-88
LmxM.33.3410	hypothetical protein, unknown function	-1.28147	5.63244e-57
LmxM.20.1220	hypothetical protein, conserved	-1.28302	1.19247e-135
LmxM.21.1170	surface antigen-like protein	-1.28816	6.84732e-63
LmxM.13.1260	hypothetical protein, unknown function	-1.28877	2.88447e-81
LmxM.36.3120	hypothetical protein, conserved	-1.28909	7.43052e-73
LmxM.12.1140	n-ethylmaleimide reductase-like protein	-1.29389	7.56935e-100
LmxM.10.0280	hypothetical protein, conserved	-1.29428	3.81324e-81
LmxM.08_29.1570	metallo-peptidase, Clan MH, Family M18	-1.295	1.85622e-129
LmxM.08_29.1335	hypothetical protein	-1.29585	8.46553e-13
LmxM.30.2040	hypothetical protein, unknown function	-1.29849	3.90781e-63
LmxM.08.0590	hypothetical protein, unknown function	-1.30258	1.69899e-33
LmxM.21.1250	adenylate kinase, putative	-1.30473	3.06502e-133
LmxM.08_29.1960	fumarate hydratase, putative	-1.30585	1.06803e-83
LmxM.20.0705	conserved protein, unknown function	-1.307	3.83728e-25
LmxM.34.5080	hypothetical protein, conserved	-1.31228	1.49346e-114
LmxM.08.0450	signal peptidase type I, putative	-1.31617	2.47168e-63
LmxM.33.3480	hypothetical protein, conserved	-1.31732	1.33798e-36
LmxM.07.0370	Zinc finger, C3HC4 type (RING finger), putative	-1.31776	6.88659e-54
LmxM.17.0190	receptor-type adenylate cyclase, putative	-1.3218	3.0853e-13
LmxM.20.1300	calpain-like cysteine peptidase, putative	-1.32871	3.15661e-75
LmxM.25.2440	tagatose-6-phosphate kinase-like protein	-1.33618	5.66545e-117
LmxM.21.0500	hypothetical protein, conserved	-1.34177	5.67926e-80
LmxM.30.1450	surface membrane protein gp46-like protein	-1.34305	2.6773e-40
LmxM.36.1905	hypothetical protein, conserved	-1.34309	8.19342e-60
LmxM.30.0890	KIAA1430 homologue, putative	-1.34403	9.36026e-110
LmxM.27.0660	hypothetical protein, conserved	-1.34403	9.56371e-155
LmxM.36.5290	hypothetical protein, conserved	-1.34959	6.80285e-76
LmxM.27.1780	casein kinase I-like protein	-1.35056	7.00004e-104
LmxM.34.5240	hypothetical protein, unknown function	-1.35197	5.67037e-76
LmxM.18.1010	Outer arm dynein light chain 7	-1.35499	7.50752e-68
LmxM.33.1175	Enriched in surface-labeled proteome protein 11, putative	-1.36004	2.28173e-47
LmxM.01.0010	Protein of unknown function (DUF2946), putative	-1.36156	2.15021e-78
LmxM.24.1030	dynein light chain, putative	-1.36437	8.95032e-45
LmxM.11.0810	hypothetical protein, conserved	-1.36443	6.12152e-91
LmxM.08.0780	tuzin, putative	-1.36968	1.27116e-130
LmxM.25.2200	parkin co-regulated protein, putative	-1.37169	7.31214e-62
LmxM.30.2115	hypothetical protein, unknown function	-1.37506	1.0274e-139
LmxM.32.1440	hypothetical protein, conserved	-1.38002	6.98952e-78
LmxM.36.5830	Nitroreductase family, putative	-1.3847	3.08774e-85
LmxM.09.1500	cytochrome b5-like protein (pseudogene)	-1.39045	1.39405e-42
LmxM.32.2240	hypothetical protein, conserved	-1.3911	1.24741e-76
LmxM.09.1320	paraflagellar rod component, putative	-1.39335	2.14431e-153
LmxM.32.1980	serine/threonine-protein kinase a, putative	-1.39384	1.96517e-95
LmxM.24.0840	dynein arm light chain, putative	-1.39889	2.03333e-77
LmxM.36.0520	hypothetical protein, conserved	-1.39917	3.00306e-67
LmxM.08_29.1750	paraflagellar rod protein 1D, putative	-1.39949	0.0167391
LmxM.33.1030	EF-hand domain pair, putative	-1.40408	8.4384e-120
LmxM.08.0460	hypothetical protein, unknown function	-1.4044	4.77723e-217
LmxM.33.3990	hypothetical protein, conserved	-1.40668	2.77402e-49
LmxM.29.2850	hypothetical protein, conserved	-1.41294	3.15332e-57
LmxM.06.1190	thioredoxin, putative	-1.41323	4.29442e-47
LmxM.27.0980	ATP-binding cassette protein subfamily A, member 9, putative	-1.41856	1.08032e-29
LmxM.30.0710	hypothetical protein, unknown function	-1.42359	3.20668e-94
LmxM.20.1400	paralyzed flagella protein 16	-1.42361	1.13464e-173
LmxM.36.6530	hypothetical protein, conserved	-1.42393	6.56425e-102
LmxM.36.1450	hypothetical protein, conserved	-1.42465	1.21614e-44
LmxM.08_29.1000	hypothetical protein, conserved	-1.42551	7.77204e-154
LmxM.36.0730	hypothetical protein, conserved	-1.42658	2.02781e-15
LmxM.33.3710	hypothetical protein, conserved	-1.42768	3.64474e-48
LmxM.02.0550	hypothetical protein, unknown function	-1.43017	2.43437e-161
LmxM.31.3650	hypothetical protein	-1.43026	3.7391e-112
LmxM.08.0980	hypothetical protein, unknown function	-1.43386	1.26142e-75
LmxM.29.0390	hypothetical protein, unknown function	-1.44103	6.05477e-112
LmxM.15.1230	nucleoside transporter 1, putative	-1.44661	5.49068e-43
LmxM.07.0800	flavoprotein subunit-like protein	-1.44854	2.48593e-81
LmxM.21.0380	Protein of unknown function (DUF667), putative	-1.45262	4.94792e-67
LmxM.20.1230	Domain of unknown function (DUF1935), putative	-1.45812	2.1228e-83
LmxM.20.1060	hypothetical protein, unknown function	-1.46532	4.31036e-100
LmxM.08_29.2710	Right handed beta helix region, putative	-1.46654	1.31174e-121
LmxM.18.1640	hypothetical protein, conserved	-1.47009	3.90676e-51
LmxM.29.1170	DHHC palmitoyltransferase, putative	-1.47248	1.4324e-193
LmxM.29.1400	WD domain, G-beta repeat, putative	-1.48222	9.29128e-185
LmxM.20.1180	calpain-like cysteine peptidase	-1.48303	1.93616e-132
LmxM.26.1130	hypothetical protein, unknown function	-1.48471	2.3698e-186
LmxM.02.0310	Soluble NSF attachment protein, SNAP, putative	-1.48472	2.7385e-192
LmxM.17.0770	hypothetical protein, conserved	-1.49855	7.28813e-52
LmxM.32.2910	hypothetical protein, conserved	-1.51332	4.26313e-70
LmxM.25.1790	hypothetical protein, conserved	-1.51722	3.81667e-141
LmxM.34.0550	proteophosphoglycan ppg1	-1.52155	2.22501e-47
LmxM.08_29.2220	hypothetical protein, unknown function	-1.52648	1.99955e-210
LmxM.08_29.1410	hypothetical protein, unknown function	-1.52888	2.84541e-69
LmxM.20_36.6480	hypothetical protein	-1.53646	4.47848e-38
LmxM.24.0160	hypothetical protein, conserved	-1.5417	3.78467e-133
LmxM.23.0780	Putative serine esterase (DUF676), putative	-1.54812	1.74622e-172
LmxM.32.0290	glucose transporter/membrane transporter D2, putative	-1.55131	2.02111e-162
LmxM.29.1940	succinyl-coa:3-ketoacid-coenzyme a transferase- like protein	-1.55415	2.1119e-49
LmxM.10.0330	hypothetical protein, conserved	-1.55979	3.63622e-185
LmxM.36.6480	histidine secretory acid phosphatase, putative	-1.5695	1.60525e-170
LmxM.16.0470	hypothetical protein, conserved	-1.56958	2.88801e-90
LmxM.20.1020	hypothetical protein, unknown function	-1.57871	5.9373e-80
LmxM.30.1440	hypothetical protein	-1.57873	0.000310736
LmxM.36.0740	hypothetical protein, conserved	-1.57923	9.36162e-09
LmxM.17.0235	receptor-type adenylate cyclase b	-1.58401	2.5863e-113
LmxM.36.1220	hypothetical protein, conserved	-1.58635	1.47062e-98
LmxM.27.0490	cysteine peptidase, Clan CA, family C2, putative	-1.59642	2.94598e-08
LmxM.18.0190	RNA recognition motif. (a.k.a. RRM, RBD, or RNP domain), putative	-1.59701	2.67474e-23
LmxM.18.0640	serine/threonine kinase-like protein, putative	-1.60955	5.98699e-202
LmxM.33.1210	hypothetical protein, conserved	-1.6133	1.07426e-163
LmxM.13.1310	hypothetical protein, unknown function	-1.61471	3.39642e-256
LmxM.14.1320	serine hydroxymethyltransferase, putative	-1.62233	6.13175e-99
LmxM.36.4780	paraflagellar rod component, putative	-1.62344	2.88914e-162
LmxM.08.0290	iron superoxide dismutase A, mitochondrial	-1.62589	3.2216e-111
LmxM.08_29.0390	RNA binding protein, putative	-1.6263	2.82772e-63
LmxM.08_29.1390	RNA binding protein, putative	-1.63807	5.42767e-31
LmxM.10.0219	hypothetical protein, unknown function	-1.64184	1.0545e-199
LmxM.36.4140	Amastin surface glycoprotein, putative	-1.64473	4.03866e-95
LmxM.26.1510	hypothetical protein, unknown function	-1.65356	2.34794e-175
LmxM.33.0280	cysteine peptidase, Clan CA, family C2, putative	-1.6574	2.51324e-122
LmxM.20.1040	hypothetical protein, conserved	-1.66238	1.88981e-70
LmxM.10.0260	COPI associated protein, putative	-1.66675	1.39982e-227
LmxM.08.0600	hypothetical protein, unknown function	-1.69915	1.03382e-148
LmxM.31.1910	hypothetical protein, conserved	-1.70392	6.85397e-109
LmxM.34.0520	hypothetical protein (pseudogene) (fragment)	-1.7054	3.31075e-63
LmxM.08.1091	Ring finger domain containing protein, putative	-1.72038	7.02141e-104
LmxM.28.0980	hypothetical protein, conserved	-1.72503	2.71174e-82
LmxM.29.2700	hypothetical protein, conserved	-1.72747	4.42099e-94
LmxM.14.0700	fatty acid elongase, putative	-1.7332	8.67965e-195
LmxM.08_29.1520	major facilitator superfamily, putative	-1.73378	7.54886e-110
LmxM.29.2650	hypothetical protein, conserved	-1.73562	5.03691e-81
LmxM.25.1750	Domain of unknown function (DUF1935), putative	-1.74723	3.95164e-167
LmxM.36.5300	hypothetical protein, conserved	-1.78116	3.36809e-155
LmxM.15.0440	hypothetical protein	-1.78786	2.87558e-06
LmxM.08.0570	hypothetical protein, conserved	-1.78831	5.75163e-93
LmxM.21.1860	beta tubulin	-1.8051	0
LmxM.04.0190	surface antigen-like protein	-1.80808	0
LmxM.11.1290	ABC transporter, putative	-1.81994	8.46029e-213
LmxM.24.1560	hypothetical protein, conserved	-1.82241	1.00746e-155
LmxM.29.2620	hypothetical protein, conserved	-1.83156	4.88033e-194
LmxM.34.5340	Dynein heavy chain and region D6 of dynein motor/Ankyrin repeats (3 copies), putative	-1.83493	3.30518e-149
LmxM.30.1445	hypothetical protein, unknown function	-1.83884	1.19023e-42
LmxM.36.5870	hypothetical protein, conserved	-1.8575	5.39867e-226
LmxM.15.0570	hypothetical protein, unknown function	-1.90122	4.62499e-179
LmxM.17.0860	hypothetical protein, unknown function	-1.91005	1.38504e-169
LmxM.15.1240	nucleoside transporter 1, putative	-1.91391	0
LmxM.16.1425	paraflagellar rod protein 2C	-1.92743	1.60317e-236
LmxM.08_29.1760	paraflagellar rod protein 1D, putative	-1.92935	5.19448e-250
LmxM.32.0792	beta tubulin	-1.93004	1.42579e-118
LmxM.33.0190	Domain of unknown function (DUF1935), putative	-1.94204	1.35103e-305
LmxM.26.0160	nuclear lim interactor-interacting factor-like protein	-1.95271	1.10429e-103
LmxM.30.0320	amino acid transporter, putative	-1.95485	3.29706e-76
LmxM.33.3962	hypothetical protein	-1.9825	1.27382e-60
LmxM.04.0210	surface antigen-like protein	-1.98944	1.39873e-247
LmxM.15.0440	hypothetical protein	-1.99097	2.11366e-19
LmxM.10.0590	hypothetical protein, conserved	-2.01857	1.54976e-149
LmxM.34.0520	hypothetical protein	-2.0416	6.019e-09
LmxM.02.0460	Mitochondrial outer membrane protein porin, putative	-2.04842	3.00389e-178
LmxM.30.2240	hypothetical protein, unknown function	-2.0649	1.81066e-117
LmxM.04.0180	surface antigen-like protein	-2.06565	5.37682e-274
LmxM.07.0310	paraflagellar rod protein, putative	-2.08818	2.80429e-233
LmxM.10.0185	hypothetical protein	-2.09229	6.27522e-88
LmxM.10.0180	leucine-rich repeat protein, putative	-2.0947	4.68868e-167
LmxM.32.1460	RNA recognition motif. (a.k.a. RRM, RBD, or RNP domain), putative	-2.10776	1.23778e-21
LmxM.15.0630	hypothetical protein, unknown function	-2.1247	1.35056e-242
LmxM.09.0150	ATG8/AUT7/APG8/PAZ2, putative	-2.12587	0
LmxM.32.1830	dual-specificity protein kinase, putative	-2.12887	8.70699e-242
LmxM.36.2290	serine/threonine protein kinase, putative	-2.13989	7.06865e-51
LmxM.30.2000	metallo-peptidase, Clan MA(M), Family M8	-2.15717	0
LmxM.27.0540	Amastin surface glycoprotein, putative	-2.16339	4.48729e-153
LmxM.36.3300	hypothetical protein, conserved	-2.20195	1.31045e-305
LmxM.34.0540	hypothetical protein	-2.21432	5.323e-11
LmxM.08.1080	cathepsin L-like protease, putative	-2.22801	1.12389e-249
LmxM.08_29.1030	hypothetical protein, conserved	-2.23955	0
LmxM.30.1440	hypothetical protein	-2.25701	4.2497e-10
LmxM.34.0540	hypothetical protein	-2.2724	3.34356e-13
LmxM.32.2930	Present in the outer mitochondrial membrane proteome 22-2	-2.27677	0
LmxM.34.0540	hypothetical protein	-2.32718	2.06245e-15
LmxM.04.0130	hypothetical protein	-2.32728	0
LmxM.26.1980	hypothetical protein, conserved	-2.33139	5.46973e-205
LmxM.04.0200	surface antigen-like protein	-2.3355	1.23069e-224
LmxM.32.0610	paraflagellar rod component, putative	-2.35158	6.67699e-47
LmxM.32.0520	d-xylulose reductase, putative	-2.35267	1.74952e-181
LmxM.19.1360	hypothetical protein, unknown function	-2.41851	1.68065e-240
LmxM.08.0580	hypothetical protein, unknown function	-2.4722	7.76519e-190
LmxM.05.0760	kinesin-like protein	-2.4779	0
LmxM.08.1040	hypothetical protein	-2.5041	1.44711e-07
LmxM.33.0410	hypothetical protein, conserved	-2.51985	8.21958e-202
LmxM.08_29.1360	RNA binding protein, putative	-2.54212	2.32529e-77
LmxM.32.2960	hypothetical protein, conserved	-2.57524	4.44388e-230
LmxM.09.0180	ATG8/AUT7/APG8/PAZ2, putative	-2.58881	7.80796e-191
LmxM.34.0500	hypothetical protein	-2.65883	1.46687e-11
LmxM.15.0440	tb-292 membrane associated protein-like protein	-2.67555	2.30089e-14
LmxM.31.1260	CRAL/TRIO domain containing protein, putative	-2.71202	0
LmxM.10.0090	dehydrogenase-like protein	-2.78572	0
LmxM.08_29.1170	hypothetical protein, conserved	-2.80966	0
LmxM.14.0510	stearic acid desaturase, putative	-2.91267	0
LmxM.34.0520	hypothetical protein	-2.92134	6.29557e-23
LmxM.36.4230	paraflagellar rod component, putative	-3.00822	0
LmxM.15.0750	hypothetical protein, unknown function	-3.01876	7.50847e-56
LmxM.19.0850	ATG8/AUT7/APG8/PAZ2, putative	-3.04849	2.01402e-234
LmxM.28.0570	major surface protease gp63, putative	-3.0596	0
LmxM.34.0540	hypothetical protein	-3.17979	1.03661e-18
LmxM.34.0500	proteophosphoglycan ppg3, putative	-3.21109	6.58739e-19
LmxM.26.2680	hypothetical protein, unknown function	-3.21649	0
LmxM.19.0820	ATG8/AUT7/APG8/PAZ2, putative	-3.35608	3.65641e-87
LmxM.34.0540	hypothetical protein (fragment)	-3.37686	2.0813e-08
LmxM.34.0540	hypothetical protein (pseudogene) (fragment)	-3.42556	6.84167e-11
LmxM.19.0830	ATG8/AUT7/APG8/PAZ2, putative	-3.43463	2.71297e-232
LmxM.26.2570	protein kinase, putative	-3.43861	0
LmxM.19.0870	ATG8/AUT7/APG8/PAZ2, putative	-3.54818	0
LmxM.16.0920	flagellar calcium-binding protein, putative	-3.78452	0
LmxM.05.0900	surface antigen-like protein	-3.78964	0
LmxM.20.1185	calpain-like cysteine peptidase, putative	-3.87031	2.58456e-264
LmxM.19.0880	ATG8/AUT7/APG8/PAZ2, putative	-4.57886	0
